# Supplementary material for: Characterization of antibiotic determinants and heavy metal resistance genes in Escherichia coli from pigs in Catalonia
Source: Microb Genom. 2025 Mar 25;11(3):001371. doi: 10.1099/mgen.0.001371 (PMC11937225; doi:10.1099/mgen.0.001371)
Supplement: Uncited Supplementary Material 2. [file mgen-11-01371-s001.xlsx]

## Sheet: Supplementary Table 1
Supplementary table 1: Genomes used in this study.
#FILE	Biosample	Hybrid_Assembly	Year	Farm	Phylogroup	ST	Num_AMR_found	aac(3)-IIa	aac(3)-IId	aac(3)-IIe	aac(3)-IVa	aadA13	aadA14	aadA1	aadA2	aadA5	ant(2'')-Ia	ant(3'')-Ia	aph(3'')-Ib	aph(3')-IIa	aph(3')-Ia	aph(4)-Ia	aph(6)-Id	blaCMY-132	blaCMY-2	blaCTX-M-14	blaCTX-M-15	blaCTX-M-164	blaCTX-M-1	blaCTX-M-32	blaDHA-1	blaSHV-12	blaTEM-104	blaTEM-141	blaTEM-150	blaTEM-1A	blaTEM-1B	blaTEM-1C	catA1	catB2	catB3	cmlA1	dfrA12	dfrA14	dfrA17	dfrA1	dfrA5	floR	lnu(F)
99_EC8	SAMN38266136	Yes	1999		A	88	5	0	0	0	0	0	0	0	0	0	0	1	0	0	0	0	1	0	0	0	0	0	0	0	0	0	0	0	0	1	0	0	0	0	0	0	0	0	0	0	0	0	0
99_EC4	SAMN38266137	No	1999		B1	388	12	0	0	0	1	0	0	0	0	0	0	0	1	1	1	1	1	0	0	0	0	0	0	0	0	0	0	0	0	0	1	0	0	0	0	0	0	0	0	0	0	0	0
99_EC3	SAMN38266138	No	1999		B1	388	10	0	0	0	0	0	0	0	0	0	0	0	1	1	1	0	1	0	0	0	0	0	0	0	0	0	0	0	0	0	1	0	0	0	0	0	0	0	0	0	0	0	0
99_EC10	SAMN38266139	Yes	1999		D	42	11	0	0	0	1	0	0	0	0	0	0	1	0	0	1	1	0	0	0	0	0	0	0	0	0	0	0	0	0	0	1	0	1	0	0	1	0	0	0	0	0	1	0
99_EC1	SAMN38266140	No	1999		D	-	1	0	0	0	0	0	0	0	0	0	0	0	0	0	0	0	0	0	0	0	0	0	0	0	0	0	0	0	0	0	0	0	0	0	0	0	0	0	0	0	0	0	0
2020_EC9	SAMN38266141	No	2020	2020_1	A	10	11	0	0	0	1	0	0	0	1	0	0	0	1	0	1	1	1	0	0	0	0	0	0	0	0	0	0	0	0	0	0	0	0	0	0	1	0	0	0	0	0	0	0
2020_EC8	SAMN38266142	Yes	2020	2020_1	F	354	6	0	1	0	0	0	0	0	0	0	0	0	1	0	0	0	1	0	0	0	0	0	0	0	0	0	0	0	0	0	1	0	0	0	0	0	0	0	0	0	0	0	0
2020_EC65	SAMN38266143	No	2020	2020_4	B1	388	6	0	0	0	0	0	0	0	0	0	0	0	1	0	0	0	1	0	0	0	0	0	0	0	0	0	0	0	0	0	1	0	0	0	0	0	0	0	0	0	0	1	0
2020_EC64	SAMN38266144	No	2020	2020_4	B1	101	12	0	1	0	1	0	1	0	0	0	0	0	1	0	0	1	1	0	0	0	0	0	0	0	1	0	0	0	0	0	0	0	0	0	0	0	0	0	0	1	0	1	0
2020_EC63	SAMN38266145	No	2020	2020_3	B1	3888	4	0	0	0	0	0	0	0	0	0	0	0	0	0	0	0	0	0	0	0	0	0	0	0	0	0	0	0	0	0	1	0	0	0	0	0	1	0	0	0	0	0	0
2020_EC61	SAMN38266146	Yes	2020	2020_3	B1	101	5	0	0	0	0	0	0	0	0	0	0	0	1	0	0	0	1	0	0	0	0	0	0	0	0	0	0	0	0	0	1	0	0	0	0	0	0	0	0	0	0	0	0
2020_EC51	SAMN38266147	No	2020	2020_3	C	88	6	0	0	0	0	0	0	0	0	0	0	0	1	0	0	0	1	0	0	0	0	0	0	0	0	0	0	0	0	0	0	1	0	0	0	1	1	0	0	0	0	0	0
2020_EC50	SAMN38266148	No	2020	2020_3	D	69	3	0	0	0	0	0	0	0	0	0	0	0	0	0	0	0	0	0	0	0	0	0	0	0	0	0	0	0	0	0	1	0	0	0	0	0	0	0	0	0	0	0	0
2020_EC5	SAMN38266149	No	2020	2020_1	A	10	8	0	0	0	0	0	0	0	1	0	0	0	0	0	1	0	0	0	0	0	0	0	0	0	0	0	0	0	0	0	0	1	0	0	0	0	0	0	0	0	0	0	1
2020_EC49	SAMN38266150	No	2020	2020_2	B1	1196	6	0	0	0	0	0	0	0	0	0	0	0	1	0	1	0	1	0	0	0	0	0	0	0	0	0	0	0	0	0	0	0	0	0	0	0	0	0	0	0	0	0	0
2020_EC48	SAMN38266151	Yes	2020	2020_2	A	301	9	0	0	0	0	0	0	0	0	0	0	0	0	0	1	0	1	0	0	0	0	0	0	0	0	0	0	0	0	0	1	0	0	0	0	0	0	0	0	0	0	1	1
2020_EC47	SAMN38266152	No	2020	2020_2	B1	1196	4	0	0	0	0	0	0	0	0	0	0	0	0	0	0	0	1	0	0	0	0	0	0	0	0	0	0	0	0	0	1	0	0	0	0	0	0	0	0	0	0	0	0
2020_EC43	SAMN38266153	No	2020	2020_2	B1	4578	5	0	0	0	0	0	0	0	0	0	0	0	1	0	1	0	0	0	0	0	0	0	0	0	0	0	0	0	0	0	0	0	0	0	0	0	0	0	0	0	0	1	0
2020_EC42	SAMN38266154	No	2020	2020_2	D	405	7	0	0	0	0	0	0	0	0	1	0	0	1	0	0	0	1	0	0	1	0	0	0	0	0	0	0	0	0	0	0	0	0	0	0	0	0	0	0	0	0	1	0
2020_EC39	SAMN38266155	No	2020	2020_2	B1	101	10	0	0	0	0	0	0	0	0	0	0	0	0	0	0	0	0	0	0	0	0	0	0	0	0	0	0	0	0	0	1	0	0	0	0	1	1	0	0	0	0	1	1
2020_EC35	SAMN38266156	Yes	2020	2020_2	C	410	7	0	0	0	0	0	0	0	1	0	0	0	1	0	0	0	1	0	0	0	0	0	0	0	0	0	0	0	0	0	0	1	0	0	0	0	0	0	0	0	0	1	1
2020_EC33	SAMN38266157	No	2020	2020_2	A	10	8	0	0	0	0	0	0	0	0	0	0	1	0	0	1	0	0	0	0	0	0	0	0	0	0	0	0	1	0	0	0	0	0	1	0	0	0	0	0	1	0	0	0
2020_EC32	SAMN38266158	No	2020	2020_2	B1	86	7	0	0	0	0	0	0	0	0	0	0	1	1	0	0	0	1	0	0	0	0	0	0	0	0	0	0	0	0	0	1	0	0	0	0	0	0	0	0	0	0	0	0
2020_EC30	SAMN38266159	No	2020	2020_1	A	10	7	0	0	0	0	0	0	0	0	0	0	0	0	0	0	0	0	0	0	0	0	0	0	0	0	0	0	1	0	0	0	0	0	0	0	1	1	0	0	0	0	1	1
2020_EC3	SAMN38266160	Yes	2020	2020_1	F	354	4	0	0	0	0	0	0	0	0	0	0	0	0	0	0	0	0	0	0	0	0	1	0	0	0	0	0	0	0	0	1	0	0	0	0	0	0	0	1	0	0	0	0
2020_EC26	SAMN38266161	No	2020	2020_1	A	301	10	0	0	0	1	1	0	0	0	0	0	1	0	0	1	1	0	0	0	0	0	0	0	0	0	0	0	0	0	0	0	0	0	0	0	0	0	0	0	1	0	1	0
2020_EC2	SAMN38266162	No	2020	2020_1	B1	2628	7	0	0	0	0	0	0	0	1	0	0	1	0	0	0	0	0	0	0	0	0	0	0	1	0	0	0	0	0	0	0	0	0	0	0	1	0	1	0	0	0	0	0
2020_EC19	SAMN38266163	No	2020	2020_1	B1	58	7	0	0	0	0	0	0	0	1	0	0	1	0	0	0	0	0	0	0	0	0	0	0	0	0	0	0	0	0	0	1	0	0	0	0	1	1	0	0	0	0	0	0
2020_EC18	SAMN38266164	Yes	2020	2020_1	B1	101	10	0	1	0	0	0	0	0	0	0	0	0	0	0	1	0	0	0	0	0	0	0	0	0	0	0	0	0	0	0	1	0	0	0	0	1	1	0	0	0	0	1	1
2020_EC12	SAMN38266165	No	2020	2020_1	B1	4578	6	0	0	0	0	0	0	0	1	0	0	0	1	0	0	0	0	0	0	0	0	0	0	0	0	0	1	0	0	0	0	0	0	0	0	0	1	0	0	0	0	0	0
2020_EC10	SAMN38266166	Yes	2020	2020_1	A	10	8	0	0	0	0	0	0	0	0	0	0	1	0	0	0	0	0	0	0	0	0	0	0	0	0	0	0	0	0	0	1	0	0	0	0	0	0	0	0	1	0	1	0
2020_EC1	SAMN38266167	No	2020	2020_1	A	10	7	0	0	0	0	0	0	0	1	0	0	0	0	0	1	0	1	0	0	0	0	0	0	0	0	0	0	0	0	0	0	1	0	0	0	1	0	0	0	0	0	0	1
2017EC96	SAMN38266168	No	2017	2017_1	B1	86	4	0	0	0	0	0	0	0	0	0	0	0	0	0	0	0	0	0	0	0	0	0	0	0	0	0	0	0	0	0	1	0	0	0	0	0	0	0	0	0	0	0	1
2017EC95	SAMN38266169	No	2017	2017_1	B1	86	6	0	0	0	0	0	0	0	1	0	0	0	0	0	0	0	0	0	0	0	0	0	0	0	0	0	0	0	0	0	1	0	0	0	0	0	0	0	0	0	0	0	0
2017EC93	SAMN38266170	No	2017	2017_1	A	-	1	0	0	0	0	0	0	0	0	0	0	0	0	0	0	0	0	0	0	0	0	0	0	0	0	0	0	0	0	0	0	0	0	0	0	0	0	0	0	0	0	0	0
2017EC92	SAMN38266171	No	2017	2017_1	A	10	5	0	0	0	0	0	0	0	0	0	0	0	0	0	0	0	0	0	0	0	0	0	0	0	0	0	0	0	0	0	1	0	0	0	0	1	1	0	0	0	0	0	0
2017EC9	SAMN38266172	No	2017	2017_2	A	6903	2	0	0	0	0	0	0	0	0	0	0	0	0	0	0	0	0	0	0	0	0	0	0	0	0	0	0	0	0	1	0	0	0	0	0	0	0	0	0	0	0	0	0
2017EC87	SAMN38266173	No	2017	2017_3	A	-	12	1	0	0	0	0	0	0	0	0	0	1	1	0	0	0	0	0	0	0	0	0	0	1	0	0	0	0	0	1	0	0	0	0	0	1	1	0	0	0	0	0	1
2017EC85	SAMN38266174	No	2017	2017_3	A	10	1	0	0	0	0	0	0	0	0	0	0	0	0	0	0	0	0	0	0	0	0	0	0	0	0	0	0	0	0	0	0	0	0	0	0	0	0	0	0	0	0	0	0
2017EC84	SAMN38266175	No	2017	2017_3	B1	86	3	1	0	0	0	0	0	0	0	0	0	0	0	0	0	0	0	0	0	0	0	0	0	0	0	0	0	0	0	1	0	0	0	0	0	0	0	0	0	0	0	0	0
2017EC81	SAMN38266176	No	2017	2017_3	F	-	8	1	0	0	1	0	0	0	0	0	0	0	0	0	0	1	0	0	0	0	0	0	0	0	0	0	0	0	0	0	0	0	0	0	0	1	0	1	0	0	0	0	0
2017EC80	SAMN38266177	No	2017	2017_3	A	-	8	0	0	1	0	0	0	0	0	0	0	0	1	0	1	0	0	0	0	0	0	0	0	1	0	0	0	0	0	0	0	0	0	0	0	0	0	0	0	0	0	0	1
2017EC5	SAMN38266178	Yes	2017	2017_4	A	10	15	0	0	0	0	0	0	0	1	1	0	1	1	0	0	0	1	0	0	0	0	0	0	0	0	0	0	0	0	0	1	0	1	0	0	1	1	0	0	0	0	1	0
2017EC3	SAMN38266179	No	2017	2017_5	D	69	3	0	0	0	0	0	0	0	0	0	0	0	0	0	0	0	0	0	0	0	0	0	0	0	0	0	0	0	0	0	1	0	0	0	0	0	0	0	0	0	0	0	0
2017EC24	SAMN38266180	No	2017	2017_6	A	-	2	0	0	0	0	0	0	0	0	0	0	1	0	0	0	0	0	0	0	0	0	0	0	0	0	0	0	0	0	0	0	0	0	0	0	0	0	0	0	0	0	0	0
2017EC18	SAMN38266181	No	2017	2017_6	D	624	6	0	0	0	0	0	0	0	0	0	0	0	0	0	0	0	0	0	0	0	0	0	0	0	0	1	0	0	0	0	1	0	0	0	0	0	1	0	0	0	0	0	0
2017EC169	SAMN38266182	No	2017	2017_7	A	44	7	1	0	0	0	0	0	0	1	1	0	0	0	0	0	0	0	0	0	0	1	0	0	0	0	0	0	0	0	0	0	0	0	0	0	0	0	0	0	0	0	0	0
2017EC167	SAMN38266183	No	2017	2017_7	B1	86	6	0	0	0	0	0	0	0	0	0	0	1	0	0	0	0	0	0	0	0	0	0	0	0	0	0	0	0	0	0	1	0	0	0	0	1	0	0	0	0	0	0	0
2017EC160	SAMN38266184	No	2017	2017_8	A	3941	1	0	0	0	0	0	0	0	0	0	0	0	0	0	0	0	0	0	0	0	0	0	0	0	0	0	0	0	0	0	0	0	0	0	0	0	0	0	0	0	0	0	0
2017EC16	SAMN38266185	No	2017	2017_6	D	1011	9	0	0	0	0	0	0	0	0	0	0	0	1	0	0	0	1	0	1	0	0	0	0	0	0	0	0	0	0	1	0	0	0	0	0	0	0	0	0	0	0	1	0
2017EC154	SAMN38266186	No	2017	2017_9	G	117	5	0	0	0	0	0	0	0	0	0	0	1	0	0	0	0	0	0	0	0	0	0	0	0	0	0	0	0	0	0	0	0	1	0	0	0	0	0	0	1	0	0	0
2017EC153	SAMN38266187	No	2017	2017_9	F	354	9	0	1	0	0	0	0	0	0	1	0	0	1	0	0	0	1	0	0	1	0	0	0	0	0	0	0	0	0	0	0	0	0	0	0	0	0	0	0	0	0	0	0
2017EC12	SAMN38266188	No	2017	2017_10	A	10	15	0	0	0	0	0	0	0	0	1	0	1	1	0	1	0	1	0	0	0	0	0	0	1	0	0	0	0	0	1	0	0	1	0	0	0	0	0	1	1	0	0	0
2017EC105	SAMN38266189	No	2017	2017_11	A	10	11	0	1	0	0	0	0	0	0	0	0	0	1	0	0	0	1	0	0	0	0	0	0	0	0	0	0	0	0	0	1	0	0	0	0	0	0	1	0	0	0	1	1
2017EC102	SAMN38266190	Yes	2017	2017_12	A	10	3	0	0	0	0	0	0	0	0	0	0	1	0	0	0	0	0	0	0	0	0	0	0	0	0	0	0	0	0	1	0	0	0	0	0	0	0	0	0	0	0	0	0
2017EC101	SAMN38266191	No	2017	2017_12	B1	1308	6	0	0	0	0	0	0	0	0	0	0	0	1	0	0	0	1	0	0	0	0	0	0	0	0	0	0	0	0	0	0	0	0	0	0	0	0	0	0	1	0	0	0
2014_EC4	SAMN38266192	No	2014		D	115	1	0	0	0	0	0	0	0	0	0	0	0	0	0	0	0	0	0	0	0	0	0	0	0	0	0	0	0	0	0	0	0	0	0	0	0	0	0	0	0	0	0	0
2014_EC1	SAMN38266193	No	2014		B1	58	9	0	0	0	0	0	0	0	0	0	0	1	1	0	0	0	1	0	0	0	0	0	0	0	0	0	0	0	0	0	1	0	0	0	0	0	0	0	0	1	1	0	0
2013_EC6	SAMN38266194	Yes	2013		C	88	5	0	0	0	0	0	0	0	0	0	0	1	0	0	0	0	0	0	0	0	0	0	0	0	0	0	0	0	0	1	0	0	0	0	0	0	0	0	0	0	0	0	0
2013_EC4	SAMN38266195	Yes	2013		B1	58	7	0	0	0	0	0	0	0	0	0	0	0	1	0	0	0	1	0	0	0	0	0	0	0	0	0	0	0	0	0	1	0	0	0	0	0	0	0	0	1	1	0	0
2013_EC1	SAMN38266196	No	2013		A	6903	10	0	0	0	0	0	0	0	0	0	0	0	1	0	0	0	1	0	0	0	0	0	0	1	0	0	0	0	0	0	1	0	0	0	0	0	1	0	0	0	0	0	1
2012_EC2	SAMN38266197	Yes	2012		G	117	12	0	0	0	0	0	0	0	0	0	0	1	1	0	0	0	1	0	0	0	0	0	1	0	0	0	0	1	0	0	0	0	1	0	0	0	0	0	0	1	0	0	0
2012_EC10	SAMN38266198	Yes	2012		A	10	8	0	0	0	0	0	0	0	1	0	0	1	0	0	0	0	0	0	0	0	0	0	0	0	0	0	0	0	0	0	1	0	0	0	0	0	0	0	0	1	0	0	1
2011_EC4	SAMN38266199	Yes	2011		B1	5757	2	0	0	0	0	0	0	0	0	0	0	0	0	0	0	0	0	0	0	0	0	0	0	0	0	0	0	0	0	0	0	0	0	0	0	0	0	0	0	1	0	0	0
2011_EC3	SAMN38266200	No	2011		B1	5757	6	0	0	0	0	0	0	0	0	0	0	1	0	0	0	0	0	0	0	0	0	0	0	0	0	0	0	0	0	0	0	0	0	0	0	0	0	0	0	1	0	0	0
2011_EC2	SAMN38266201	No	2011		B1	-	1	0	0	0	0	0	0	0	0	0	0	0	0	0	0	0	0	0	0	0	0	0	0	0	0	0	0	0	0	0	0	0	0	0	0	0	0	0	0	0	0	0	0
2010_EC6	SAMN38266202	No	2010		B1	224	12	0	0	0	1	0	0	0	1	0	0	1	0	0	1	1	0	0	0	0	0	0	1	0	0	0	0	0	0	0	0	0	0	0	0	1	1	0	0	0	0	0	0
2010_EC5	SAMN38266203	No	2010		G	117	9	1	0	0	0	0	0	0	0	0	0	1	1	0	1	0	0	0	0	0	0	0	0	0	0	0	0	0	0	0	0	1	0	0	0	0	0	0	0	1	0	0	0
2010_EC3	SAMN38266204	No	2010		B1	101	7	0	0	0	0	0	0	0	1	0	0	0	0	0	0	0	0	0	0	0	0	0	0	0	0	0	0	0	0	0	0	0	0	0	0	0	0	0	0	1	1	0	1
2009_EC5	SAMN38266205	No	2009		A	10	3	0	0	0	0	0	0	0	0	0	0	0	0	0	0	0	0	0	0	0	0	0	0	0	0	0	0	0	0	0	0	0	0	0	0	0	0	0	0	0	0	0	0
2009_EC4	SAMN38266206	No	2009		B1	711	9	0	1	0	0	0	0	0	0	0	0	0	1	0	0	0	1	0	0	1	0	0	0	0	0	0	0	0	0	0	1	0	1	0	0	0	0	0	0	1	0	0	0
2009_EC3	SAMN38266207	No	2009		B1	711	13	0	1	0	0	0	0	0	1	0	0	0	1	0	0	0	1	0	0	1	0	0	0	0	0	0	0	0	0	0	1	0	1	0	0	0	0	0	0	1	0	0	1
2009_EC2	SAMN38266208	No	2009		B1	711	13	0	1	0	0	0	0	0	0	0	0	0	1	0	0	0	1	0	0	1	0	0	0	0	0	0	0	0	0	0	1	0	1	0	0	0	0	0	0	1	0	0	1
2009_EC1	SAMN38266209	No	2009		B1	711	13	0	1	0	0	0	0	0	1	0	0	0	1	0	0	0	1	0	0	1	0	0	0	0	0	0	0	0	0	0	1	0	1	0	0	0	0	0	0	1	0	0	1
2008_EC6	SAMN38266210	No	2008		B1	711	5	0	0	0	0	0	0	0	0	0	0	0	1	0	0	0	1	0	0	0	0	0	0	0	0	0	0	0	0	0	1	0	0	0	0	0	0	0	0	1	0	0	0
2008_EC5	SAMN38266211	No	2008		B1	711	9	0	0	0	0	0	0	0	0	0	0	0	1	1	0	0	1	0	0	0	0	0	0	0	0	0	0	0	0	0	1	0	1	0	0	0	0	0	0	1	0	0	0
2006_EC1	SAMN38266212	Yes	2006		A	88	6	0	0	0	0	0	0	0	0	0	0	1	1	0	0	0	0	0	0	0	0	0	0	0	0	0	0	0	0	0	0	1	0	0	0	0	0	0	0	0	0	0	0
2005_EC6	SAMN38266213	No	2005		B1	711	4	0	0	0	0	0	0	0	0	0	0	0	0	0	0	0	0	0	0	0	0	0	0	0	0	0	0	0	0	1	0	0	1	0	0	0	0	0	0	0	0	0	0
2005_EC5	SAMN38266214	No	2005		B1	156	7	0	0	0	1	0	0	1	0	0	0	0	1	0	0	1	1	0	0	0	0	0	0	0	0	0	0	0	0	0	0	0	1	0	0	1	0	0	0	0	0	0	0
2005_EC3	SAMN38266215	No	2005		D	5841	10	0	0	0	0	0	0	0	0	0	0	1	1	0	0	0	1	0	0	0	0	0	0	0	0	0	0	0	0	0	1	0	1	0	0	0	0	0	0	1	0	0	0
2005_EC2	SAMN38266216	No	2005		B1	156	13	1	0	0	1	0	0	0	0	0	0	1	0	0	1	1	0	0	0	0	0	0	0	0	0	0	0	0	0	0	1	0	1	0	1	0	0	0	0	0	0	1	0
2005_EC11	SAMN38266217	No	2005		A	88	7	0	0	0	1	0	0	0	0	0	1	0	1	0	0	1	1	0	0	0	0	0	0	0	0	0	0	0	0	0	0	0	0	0	0	0	0	0	0	0	0	1	0
2005_EC10	SAMN38266218	No	2005		A	10	7	1	0	0	0	0	0	0	0	0	0	0	0	0	0	0	0	0	0	0	0	0	0	0	0	0	0	0	0	1	0	0	0	0	0	0	0	1	0	0	0	0	0
2004_EC9	SAMN38266219	No	2004		A	10	6	0	0	0	0	0	0	0	0	0	0	1	0	0	0	0	0	0	0	0	0	0	0	0	0	0	0	0	0	0	1	0	0	0	0	0	0	0	0	1	0	0	0
2004_EC7	SAMN38266220	No	2004		A	10	2	0	0	0	0	0	0	0	0	0	0	0	0	0	0	0	0	0	0	0	0	0	0	0	0	0	0	0	0	0	0	0	0	0	0	0	0	0	0	0	0	0	0
2004_EC6	SAMN38266221	No	2004		A	10	10	0	0	0	0	0	0	0	1	0	0	1	1	0	0	0	1	0	0	0	0	0	0	0	0	0	0	0	0	0	1	0	1	0	0	1	0	0	0	0	0	0	0
2004_EC3	SAMN38266222	No	2004		C	88	7	0	0	0	0	0	0	0	0	0	0	1	1	0	0	0	0	0	0	0	0	0	0	0	0	0	0	0	0	0	0	1	0	0	0	0	0	0	0	1	0	0	0
2004_EC2	SAMN38266223	No	2004		C	88	7	0	0	0	0	0	0	0	0	0	0	1	1	0	0	0	0	0	0	0	0	0	0	0	0	0	0	0	0	0	0	1	0	0	0	0	0	0	0	1	0	0	0
2004_EC1	SAMN38266224	No	2004		A	10	7	0	0	0	1	0	0	0	0	0	0	0	1	0	0	1	1	0	0	0	0	0	0	0	0	0	0	0	0	0	0	0	0	0	0	0	0	0	0	0	0	0	0
2003_EC9	SAMN38266225	No	2003		C	88	5	0	0	0	0	0	0	0	0	0	0	0	1	0	0	0	1	0	0	0	0	0	0	0	0	0	0	0	0	0	0	0	0	0	0	0	0	0	0	0	0	0	0
2003_EC8	SAMN38266226	No	2003		C	88	5	0	0	0	0	0	0	0	0	0	0	0	1	0	0	0	1	0	0	0	0	0	0	0	0	0	0	0	0	0	0	0	0	0	0	0	0	0	0	0	0	0	0
2003_EC5	SAMN38266227	No	2003		A	10	3	0	0	0	0	0	0	0	0	0	0	0	0	0	0	0	0	0	0	0	0	0	0	0	0	0	0	0	0	0	0	0	0	0	0	0	0	0	0	0	0	0	0
2003_EC3	SAMN38266228	No	2003		B2	372	8	0	0	0	0	0	0	0	0	0	0	1	1	0	0	0	1	0	0	0	0	0	0	0	0	0	0	0	0	1	0	0	1	0	0	0	0	0	0	0	0	0	0
2003_EC1	SAMN38266229	No	2003		A	10	13	0	0	0	1	0	0	0	1	0	0	1	1	0	1	1	1	0	0	0	0	0	0	0	0	0	0	0	0	0	1	0	1	0	0	1	0	0	0	0	0	0	0
2002_EC8	SAMN38266230	No	2002		B2	372	8	0	0	0	0	0	0	0	0	0	0	1	1	0	0	0	1	0	0	0	0	0	0	0	0	0	0	0	0	1	0	0	1	0	0	0	0	0	0	0	0	0	0
2002_EC7	SAMN38266231	No	2002		C	88	12	0	0	0	0	0	0	0	0	0	1	0	1	0	1	0	1	1	0	0	0	0	0	0	0	0	0	0	0	0	1	0	0	0	0	0	0	0	0	1	1	1	0
2002_EC5	SAMN38266232	Yes	2002		A	10	14	1	0	0	0	0	0	0	1	0	0	1	1	0	1	0	1	0	0	0	0	0	0	0	0	0	0	0	0	0	1	0	1	0	0	1	0	0	0	0	0	1	0
2002_EC3	SAMN38266233	No	2002		A	10	2	0	0	0	0	0	0	0	0	0	0	0	0	0	0	0	0	0	0	0	0	0	0	0	0	0	0	0	0	0	1	0	0	0	0	0	0	0	0	0	0	0	0
2001_EC9	SAMN38266234	No	2001		A	-	12	1	0	0	0	0	0	0	1	0	0	1	1	0	0	0	0	0	0	0	0	0	0	1	0	0	0	0	0	0	1	0	0	0	0	1	1	0	0	1	0	0	0
2001_EC8	SAMN38266235	No	2001		A	100	5	0	0	0	0	0	0	0	0	0	0	1	1	0	0	0	0	0	0	0	0	0	0	0	0	0	0	0	0	0	0	0	1	0	0	0	0	0	0	0	0	0	0
2001_EC7	SAMN38266236	No	2001		A	100	6	1	0	0	0	0	0	0	0	0	0	1	1	0	0	0	0	0	0	0	0	0	0	0	0	0	0	0	0	0	0	0	1	0	0	0	0	0	0	0	0	0	0
2001_EC6	SAMN38266237	No	2001		B1	101	3	0	0	0	0	0	0	0	0	0	0	1	0	0	0	0	0	0	0	0	0	0	0	0	0	0	0	0	0	0	0	0	0	0	0	0	0	0	0	0	0	0	0
2001_EC4	SAMN38266238	No	2001		B1	388	8	0	0	0	0	0	0	0	0	0	0	0	1	1	1	0	1	0	0	0	0	0	0	0	0	0	0	0	0	0	1	0	0	0	0	0	0	0	0	0	0	0	0
2001_EC3	SAMN38266239	No	2001		B1	388	10	0	0	0	0	0	0	0	0	0	0	0	1	1	1	0	1	0	0	0	0	0	0	0	0	0	0	0	0	0	1	0	0	0	0	0	0	0	0	0	0	0	0
2001_EC10	SAMN38266240	No	2001		D	-	1	0	0	0	0	0	0	0	0	0	0	0	0	0	0	0	0	0	0	0	0	0	0	0	0	0	0	0	0	0	0	0	0	0	0	0	0	0	0	0	0	0	0
2001_EC1	SAMN38266241	No	2001		B1	388	10	0	0	0	0	0	0	0	0	0	0	0	1	1	1	0	1	0	0	0	0	0	0	0	0	0	0	0	0	0	1	0	0	0	0	0	0	0	0	0	0	0	0
2000_EC7	SAMN38266242	No	2000		B1	453	6	0	0	0	0	0	0	0	1	0	0	1	0	0	1	0	0	0	0	0	0	0	0	0	0	0	0	0	0	0	1	0	0	0	0	1	0	0	0	0	0	0	0
2000_EC6	SAMN38266243	No	2000		B1	388	10	0	0	0	0	0	0	0	0	0	0	0	1	1	1	0	1	0	0	0	0	0	0	0	0	0	0	0	0	0	1	0	0	0	0	0	0	0	0	0	0	0	0
2000_EC4	SAMN38266244	No	2000		B1	101	11	0	0	0	0	0	0	0	0	0	0	1	1	0	0	0	1	0	0	0	0	0	0	0	0	0	0	0	0	0	1	0	1	0	0	0	0	0	0	1	0	0	0
2000_EC3	SAMN38266245	No	2000		A	10	12	0	0	0	1	0	0	0	0	0	0	1	1	0	0	1	1	0	0	0	0	0	0	0	0	0	0	0	0	0	1	0	1	0	0	0	0	0	0	1	0	0	0
2000_EC10	SAMN38266246	No	2000		B2	372	6	0	0	0	0	0	0	0	0	0	0	1	1	0	0	0	1	0	0	0	0	0	0	0	0	0	0	0	1	0	0	0	0	0	0	0	0	0	0	0	0	0	0
2000_EC1	SAMN38266247	No	2000		A	1114	9	0	0	0	0	0	0	0	1	0	0	1	1	0	0	0	0	0	0	0	0	0	0	0	0	0	0	0	0	0	1	0	0	0	0	1	0	0	0	1	0	0	0
[truncated: 157 more columns]

## Sheet: Suplementary Table 2 ST
Supplementary table 2: Summary of sequence types (STs) represented in our collcetion.
Phylogroup	ST	n	Percentage (%)
-	-	9	8.03571
A	6903	2	1.78571
D	5841	1	0.892857
B1	5757	2	1.78571
B1	4578	2	1.78571
A	3941	1	0.892857
B1	3888	1	0.892857
B1	2628	1	0.892857
B1	1308	1	0.892857
B1	1196	2	1.78571
A	1114	1	0.892857
D	1011	1	0.892857
B1	711	7	6.25
D	624	1	0.892857
B1	453	1	0.892857
C	410	1	0.892857
D	405	1	0.892857
B1	388	7	6.25
B2	372	3	2.67857
F	354	3	2.67857
A	301	2	1.78571
B1	224	1	0.892857
B1	156	2	1.78571
G	117	3	2.67857
D	115	1	0.892857
B1	101	7	6.25
A	100	2	1.78571
C	88	10	8.92857
B1	86	5	4.46429
D	69	2	1.78571
B1	58	3	2.67857
A	44	1	0.892857
D	42	1	0.892857
A	10	24	21.4286

## Sheet: Suplementary Table 3 AMR
Supplementary table 3: Summary of antimicrobial resistance determinants identified in our collcetion.
Gene	Proportion (%)
Macrolides	85.7143
mdf(A)	84.8214
Aminoglycosides2	79.4643
Betalactams	74.1071
Sulfonamides	60.7143
Tetracyclines	60.7143
aph(3'')-Ib	52.6786
Phenicols	46.4286
aph(6)-Id	45.5357
blaTEM-1B	45.5357
Trimethoprim	42.8571
sul2	41.0714
tet(A)	39.2857
ant(3'')-Ia	37.5
dfrA1	26.7857
Quinolones	25
sul1	23.2143
aph(3')-Ia	22.3214
catA1	20.5357
tet(B)	20.5357
cmlA1	19.6429
aadA2	18.75
floR	16.9643
qnrS1	16.0714
lnu(F)	15.1786
Lincosamides	15.1786
Colistin	13.3929
dfrA12	12.5
aac(3)-IVa	11.6071
aph(4)-Ia	11.6071
blaTEM-1A	10.7143
aac(3)-IIa	8.92857
aac(3)-IId	8.03571
sul3	8.03571
blaTEM-1C	7.14286
mcr-4	7.14286
aph(3')-IIa	6.25
blaCTX-M-14	5.35714
blaCTX-M-32	5.35714
oqxA	5.35714
oqxB	5.35714
aadA5	4.46429
mcr-1	4.46429
dfrA14	3.57143
dfrA5	3.57143
mcr-5	3.57143
blaTEM-141	2.67857
msr(E)	2.67857
qnrD1	2.67857
ant(2'')-Ia	1.78571
blaCTX-M-1	1.78571
dfrA17	1.78571
mef(C)	1.78571
mph(A)	1.78571
mph(B)	1.78571
mph(G)	1.78571
tet(C)	1.78571
aac(3)-IIe	0.892857
aadA13	0.892857
aadA14	0.892857
aadA1	0.892857
blaCMY-132	0.892857
blaCMY-2	0.892857
blaCTX-M-15	0.892857
blaCTX-M-164	0.892857
blaDHA-1	0.892857
blaSHV-12	0.892857
blaTEM-104	0.892857
blaTEM-150	0.892857
catB2	0.892857
catB3	0.892857
qnrB19	0.892857
tet(D)	0.892857
tet(M)	0.892857

## Sheet: Suplementary Table 4 Metal
Supplementary table 4: Summary of heavy metal resistance genes identified in our collcetion.
Gene	Proportion (%)
Arsenic	100
Cadmium	100
cutA	99.1071
Zinc	99.1071
Copper	99.1071
Cobalt	99.1071
Nickel	99.1071
Selenium	99.1071
Manganese	98.2143
Iron	98.2143
Tungsten	97.3214
Molybdenum	97.3214
Silver	97.3214
Tellurium	97.3214
Magnesium	96.4286
Chromium	96.4286
pstC	94.6429
yodD	94.6429
zupT/ygiE	94.6429
Mercury	94.6429
nikC	93.75
nikR	93.75
cueR/ybbI	92.8571
pstB	92.8571
ychH	92.8571
dsbC	91.9643
robA	91.9643
ygiW	91.9643
yieF	91.9643
Vanadium	91.9643
glpF	91.0714
sodB	91.0714
yqjH	91.0714
zntR/yhdM	91.0714
zur/yjbK	91.0714
Antimony	91.0714
nikD	90.1786
nikB	89.2857
znuB/yebI	89.2857
mntP/yebN	88.3929
sodA	88.3929
soxS	88.3929
arsR	87.5
cusF/cusX	87.5
cutF/nlpE	87.5
dsbB	87.5
nikE	87.5
pstS	87.5
rcnB/yohN	87.5
zitB/ybgR	87.5
pstA	86.6071
rcnA/yohM	86.6071
corA	85.7143
Lead	85.7143
baeR	84.8214
modB	84.8214
pitA	84.8214
rcnR/yohL	84.8214
znuC/yebM	84.8214
cutE/lnt	83.9286
modE	83.9286
mntR	83.0357
zntA/yhhO	83.0357
zraR/hydH	83.0357
comR/ycfQ	82.1429
cueO	82.1429
cusR/ylcA	82.1429
cutC	82.1429
fieF/yiip	82.1429
mgtA	82.1429
modA	82.1429
nikA	82.1429
cusB	81.25
dsbA	81.25
nfsA	81.25
znuA/yebL	80.3571
cusC/ylcB	79.4643
yhcN	79.4643
fetA/ybbL	78.5714
baeS	77.6786
bhsA/ycfR/comC	77.6786
fetB/ybbM	76.7857
modC	76.7857
tehA	75.8929
tehB	71.4286
cusS	66.0714
cusA/ybdE	64.2857
fecE	56.25
fecD	53.5714
mntH/yfeP	39.2857
merD	35.7143
merC	34.8214
merR	34.8214
merT	33.9286
zinT/yodA	33.9286
ybtQ	32.1429
yjaA	31.25
merP	29.4643
ybtP	29.4643
terW	21.4286
zraS/hydG	21.4286
silE	19.6429
pcoE	18.75
silR	18.75
terZ	18.75
silF	16.9643
pcoA	16.0714
pcoB	16.0714
silS	15.1786
pcoD	14.2857
pcoR	14.2857
silA	14.2857
silB	14.2857
pcoC	13.3929
silP	13.3929
silC	12.5
pcoS	8.03571
merB	0.892857
merE	0.892857
terC	0.892857

## Sheet: Suplementary Table 5
Supplementary table 5: Distribution of antimicrobial resistance determinants and heavy metal resistance genes among plasmids identified in our collection.
Plasmid identification	Mean number of AMR genes	Number of replicons
Col-like	0.111864	295
IncC	4	6
IncF	1.04098	122
IncH	4	12
IncI	1.40984	61
IncK/Z	0.333333	3
IncN	0	3
IncP	0	5
IncQ	2.15	20
IncR	1.22222	9
IncX	1.07692	39
IncY	0.764706	17
ND	0.716312	141
